# Supplementary material for: Polygenic disruption of retinoid signalling in schizophrenia and a severe cognitive deficit subtype
Source: Mol Psychiatry. 2018 Dec 7;25(4):719–31. doi: 10.1038/s41380-018-0305-0 (PMC7156344; doi:10.1038/s41380-018-0305-0)
Supplement: Supplementary file 1 — Supplementary Tables 1-4 [file 41380_2018_305_MOESM1_ESM.xlsx]

## Sheet: Supplementary Table 1
Supplementary Table 1. MAGMA analysis of GWAS variant enrichment in the retinoid panel
Gene	Chr	BP1	BP2	NSNP	NPARM	Z	P
ZNF536	19	30719197	31204445	1124	119	6.1167	4.78e-10
RERE	1	8412457	8877702	712	31	5.0723	1.97e-07
CYP26B1	2	72356367	72375167	34	8	4.9695	3.36e-07
CNOT1	16	58553855	58663790	344	18	4.6779	1.45e-06
RAI1	17	17584787	17714767	192	28	4.3994	5.43e-06
MED1	17	37560538	37607539	82	8	3.397	0.00034059
PPP3CC	8	22298332	22398652	186	11	3.0821	0.0010278
NR4A2	2	157180944	157198860	13	4	3.0294	0.0012254
PPP3CA	4	101944566	102269435	720	46	2.8399	0.0022563
ALDH1A3	15	101417919	101456831	84	13	2.5587	0.0052533
KMT2E	7	104654626	104754808	151	12	2.4226	0.0077055
RARB	3	25215823	25639423	1755	109	2.3874	0.0084838
PPP3R1	2	68405989	68483369	145	10	2.3422	0.0095856
NCOA6	20	33284722	33413452	193	16	2.2178	0.013283
RXRB	6	33161365	33168630	11	4	2.1657	0.015168
ALDH1A2	15	58245622	58790065	2070	139	2.1299	0.016589
NR1H2	19	50832910	50886239	106	10	2.0522	0.020075
RARG	12	53604354	53626764	40	10	1.9544	0.025327
VDR	12	48235320	48336831	313	42	1.8141	0.034834
CALR	19	13049392	13055303	6	3	1.8137	0.034864
CRABP1	15	78632666	78640572	19	8	1.7439	0.040588
RXRG	1	165370159	165414433	184	26	1.6666	0.047794
FUS	16	31191431	31203127	5	2	1.5536	0.060137
CYP26C1	10	94821021	94828454	16	5	1.553	0.060209
RDH10	8	74206847	74237516	74	13	1.4257	0.076975
SP100	2	231280657	231408805	401	35	1.4182	0.078064
PTF1A	10	23481256	23483181	3	1	1.4007	0.080655
PPARG	3	12328867	12475855	355	27	1.3534	0.08797
CREM	10	35415719	35501886	184	9	1.2984	0.09707
RBP4	10	95351444	95361501	46	6	1.2245	0.11037
PLB1	2	28680012	28866654	732	81	1.1198	0.1314
NSD1	5	176560026	176727216	378	19	1.1096	0.13358
LRAT	4	155548097	155674270	232	17	1.089	0.13808
RPE65	1	68894505	68915642	65	12	1.0547	0.14579
NCOA2	8	71021997	71316040	495	25	1.0498	0.1469
C8G	9	139839698	139841426	11	3	1.0123	0.15571
DHRS3	1	12627939	12677737	169	32	1.0073	0.1569
TTR	18	29171689	29178974	10	3	0.96347	0.16766
RETSAT	2	85569211	85581743	36	11	0.95128	0.17073
PPP3R2	9	104353897	104357283	8	4	0.90237	0.18343
ASXL1	20	30946155	31027122	101	8	0.88588	0.18784
NR2C1	12	95414005	95467479	132	22	0.87622	0.19046
ALB	4	74262831	74287129	44	6	0.8758	0.19057
PRAME	22	22890123	22901768	36	5	0.84962	0.19777
STRA6	15	74471807	74504608	80	12	0.79678	0.21279
NCOR1	17	15932471	16121499	323	11	0.78361	0.21663
ALDH1A1	9	75515578	75695358	329	29	0.75384	0.22547
RDH16	12	57345219	57353158	16	5	0.68921	0.24535
RBP2	3	139171726	139199589	72	10	0.68913	0.24537
AKR1B10	7	134212344	134226160	57	10	0.64658	0.25895
TBX1	22	19744226	19771116	87	14	0.63539	0.26259
RXRA	9	137208944	137332431	382	29	0.62595	0.26567
BMP2	20	6748311	6760927	31	9	0.62434	0.2662
PPARD	6	35310335	35395968	213	26	0.58544	0.27913
ADH1C	4	100257649	100274184	113	7	0.56903	0.28467
SCPEP1	17	55055466	55084129	57	10	0.53893	0.29497
HSD17B6	12	57145945	57181574	52	14	0.53457	0.29647
SDR9C7	12	57316938	57328189	33	6	0.51063	0.3048
FABP5	8	82192598	82197012	3	1	0.49955	0.3087
CYP26A1	10	94833232	94837647	7	2	0.48032	0.3155
EZH2	7	148504475	148581413	147	19	0.45953	0.32293
UGT1A1	2	234668894	234681945	32	10	0.42139	0.33674
BCMO1	16	81272053	81324747	192	24	0.41838	0.33784
RBP7	1	10057264	10076078	42	6	0.34681	0.36437
NCOA1	2	24714783	24993571	611	28	0.33918	0.36724
ESRRG	1	216676588	217311097	2163	172	0.32327	0.37324
PRAMEF2	1	12916941	12921764	9	2	0.1509	0.44003
SDR16C5	8	57212569	57233335	41	11	0.12095	0.45187
RARA	17	38465444	38513094	59	10	0.036033	0.48563
RBP1	3	139236276	139258671	59	13	0.010815	0.49569
BCO2	11	112046190	112095422	101	14	0.0034015	0.49864
ACTN4	19	39138289	39222223	253	16	-0.0049867	0.50199
UGT1A3	2	234637754	234681945	154	18	-0.051999	0.52074
GUSB	7	65425671	65447301	52	8	-0.12936	0.55146
CTBP2	10	126676421	126849739	692	72	-0.15061	0.55986
DGAT1	8	145539954	145550573	14	3	-0.19261	0.57637
CRABP2	1	156669398	156675608	10	5	-0.21401	0.58473
RDH13	19	55550476	55582659	184	25	-0.24969	0.59859
PRAMEF11	1	12884468	12891264	14	3	-0.30894	0.62131
NR4A1	12	52416616	52453291	99	25	-0.31052	0.62192
PPP3CB	10	75196186	75255782	33	4	-0.33319	0.6305
RBP3	10	48381487	48390991	11	5	-0.33877	0.63261
CYP1A1	15	75011883	75017951	6	4	-0.34529	0.63506
TRIM16	17	15531274	15587625	102	16	-0.47527	0.6827
SNW1	14	78183942	78227550	163	18	-0.48921	0.68765
SNW1	14	78183942	78227550	163	18	-0.48921	0.68765
UGT1A7	2	234590584	234681945	346	21	-0.49934	0.69123
UGT1A9	2	234580499	234681946	396	23	-0.51054	0.69516
PRMT2	21	48055079	48085036	102	14	-0.54091	0.70572
PRAMEF12	1	12834984	12838049	6	2	-0.63222	0.73638
DHRS7C	17	9674751	9694614	73	10	-0.64467	0.74043
LRIF1	1	111489807	111506701	19	7	-0.75685	0.77543
PML	15	74287014	74340153	138	15	-0.76848	0.7789
RDH11	14	68143518	68162531	35	10	-0.84233	0.8002
RDH12	14	68168603	68201169	106	13	-0.8432	0.80044
UGT1A8	2	234526291	234681956	527	33	-0.85974	0.80503
DGAT2	11	75470557	75512579	45	6	-0.96735	0.83332
RDH8	19	10123925	10132955	46	8	-0.97061	0.83413
ADH7	4	100333418	100356894	76	21	-1.0159	0.84517
AKR1C3	10	5077546	5149878	382	40	-1.0389	0.85057
MED25	19	50321539	50342073	40	9	-1.0486	0.85281
HMGA1	6	34204650	34214008	12	3	-1.0704	0.85777
ADH4	4	100044808	100078949	204	8	-1.1656	0.8781
ADH1A	4	100197524	100212185	35	9	-1.374	0.91527
PRAMEF1	1	12851546	12856777	15	3	-1.4266	0.92315
RDH5	12	56114151	56118489	9	3	-1.478	0.93029
ALDH8A1	6	135238528	135271260	55	8	-1.6259	0.94802

## Sheet: Supplementary Table 2
Supplementary Table 2. SKAT-O gene level analysis of rare variants in the retinoid genes enriched with GWAS variants
Gene	P	Cohort
MED1	0.550671	SZ vs Control
PPP3R1	0.625214	SZ vs Control
CYP26B1	0.953733	SZ vs Control
ALDH1A2	0.926932	SZ vs Control
ALDH1A3	0.0357194	SZ vs Control
NR4A2	0.910358	SZ vs Control
ZNF536	0.453199	SZ vs Control
PPP3CC	0.507749	SZ vs Control
RARB	0.240348	SZ vs Control
NR1H2	0.977459	SZ vs Control
RERE	0.038861	SZ vs Control
CALR	0.350466	SZ vs Control
NCOA6	0.539054	SZ vs Control
CRABP1	0.898447	SZ vs Control
RARG	0.861247	SZ vs Control
RAI1	0.269391	SZ vs Control
VDR	0.55067	SZ vs Control
CNOT1	0.21867	SZ vs Control
RXRB	0.388352	SZ vs Control
PPP3CA	0.402244	SZ vs Control
KMT2E	1	SZ vs Control
RXRG	0.440532	SZ vs Control
MED1	0.294661	CD vs CS
PPP3R1	0.234737	CD vs CS
CYP26B1	0.714977	CD vs CS
ALDH1A2	0.158703	CD vs CS
ALDH1A3	0.120716	CD vs CS
NR4A2	0.436335	CD vs CS
ZNF536	0.245047	CD vs CS
PPP3CC	0.0292004	CD vs CS
RARB	0.000658049	CD vs CS
NR1H2	0.385496	CD vs CS
RERE	0.0877431	CD vs CS
CALR	0.0147728	CD vs CS
NCOA6	0.668485	CD vs CS
CRABP1	0.198717	CD vs CS
RARG	0.131847	CD vs CS
RAI1	0.0893706	CD vs CS
VDR	0.228978	CD vs CS
CNOT1	0.0650182	CD vs CS
RXRB	0.783598	CD vs CS
PPP3CA	0.635589	CD vs CS
KMT2E	0.0507357	CD vs CS
RXRG	0.0252963	CD vs CS

## Sheet: Supplementary Table 3
Supplementary Table 3 . Biological pathways enriched for DR5-RARE proximal differentially expressed genes in DLPFC schizophrenia samples
Pathway	p-value	q-value	Pathway Source
Signaling events mediated by Hepatocyte Growth Factor Receptor (c-Met)	1.60318e-05	0.00219635	PID
NCAM1 interactions	0.000410235	0.0257225	Reactome
Axon guidance	0.000563266	0.0257225	Reactome
Collagen chain trimerization	0.000832666	0.0285188	Reactome
y branching of actin filaments	0.00200331	0.0449404	BioCarta
NCAM signaling for neurite out-growth	0.00206722	0.0449404	Reactome
Developmental Biology	0.00229622	0.0449404	Reactome
Collagen biosynthesis and modifying enzymes	0.00263746	0.0451665	Reactome

## Sheet: Supplementary Table 4
Supplementary Table 4. Biological pathways enriched for DR5-RARE proximal differentially expressed genes in LCL schizophrenia samples
Pathway	p-value	q-value	Pathway Source
Measles - Homo sapiens (human)	2.39119e-05	0.00801049	KEGG
Negative regulators of RIG-I/MDA5 signaling	6.15222e-05	0.010305	Reactome
RIG-I/MDA5 mediated induction of IFN-alpha/beta pathways	0.000138105	0.0125566	Reactome
Influenza A - Homo sapiens (human)	0.00014993	0.0125566	KEGG
Ovarian tumor domain proteases	0.000296217	0.0198466	Reactome
TRAF6 mediated IRF7 activation	0.000574483	0.024997	Reactome
Protein processing in endoplasmic reticulum - Homo sapiens (human)	0.000615069	0.024997	KEGG
Transport to the Golgi and subsequent modification	0.000615069	0.024997	Reactome
Conversion from APC/C:Cdc20 to APC/C:Cdh1 in late anaphase	0.000671561	0.024997	Reactome
Vesicle-mediated transport	0.000996417	0.0310379	Reactome
BBSome-mediated cargo-targeting to cilium	0.0010235	0.0310379	Reactome
Cargo trafficking to the periciliary membrane	0.00117934	0.0310379	Reactome
Herpes simplex infection - Homo sapiens (human)	0.00120445	0.0310379	KEGG
TRAF6 mediated NF-kB activation	0.00131238	0.0312827	Reactome
NF-kappa B signaling pathway - Homo sapiens (human)	0.00140072	0.0312827	KEGG
Membrane Trafficking	0.0016477	0.0344987	Reactome
MHC class II antigen presentation	0.00187385	0.0369259	Reactome
Immune System	0.00211764	0.0390363	Reactome
Class I MHC mediated antigen processing & presentation	0.002214	0.0390363	Reactome
Proteasome Degradation	0.00237703	0.0398153	Wikipathways
Validated nuclear estrogen receptor alpha network	0.00251601	0.0401363	PID
ISG15 antiviral mechanism	0.00322453	0.0441652	Reactome
Antiviral mechanism by IFN-stimulated genes	0.00322453	0.0441652	Reactome
African trypanosomiasis - Homo sapiens (human)	0.00322453	0.0441652	KEGG
Post-translational protein modification	0.00340434	0.0441652	Reactome
Asparagine N-linked glycosylation	0.00342775	0.0441652	Reactome
NOD-like receptor signaling pathway - Homo sapiens (human)	0.00370337	0.0459493	KEGG
