# Supplementary material for: Polygenic disruption of retinoid signalling in schizophrenia and a severe cognitive deficit subtype
Source: Mol Psychiatry. 2018 Dec 7;25(4):719–31. doi: 10.1038/s41380-018-0305-0 (PMC7156344; doi:10.1038/s41380-018-0305-0)
Supplement: Supplementary file 2 — Supplementary Tables 12-15 [file 41380_2018_305_MOESM2_ESM.xlsx]

## Sheet: Supplementary Table 12
Supplementary Table 12. Loading directionality and brain labels for the ICA components calculated by SBM significantly associated with RARB burden
Component	Standardised β	Mean loading values (SD) [range]	Voxels (direction)	Brain region labels	L/R volumes (cm3)	L/R: max z-value (x,y,z)
C3	-0.322	0.121 (0.959) [-2.347;1,751]	Negative	Inferior Semi-Lunar Lobule	3.4/2.9	18.7 (-1, -59, -42)/18.0 (1, -57, -41)
				Cerebellar Tonsil	2.8/2.7	17.4 (-1, -56, -41)/17.1 (1, -56, -41)
				Uvula	1.4/1.2	8.2 (-3, -66, -33)/7.9 (0, -61, -30)
C8	-0.392	-0.088 (0.951) [-1.761;3.081]	Positive	Precuneus	7.9/6.5	17.5 (-25, -64, 35)/19.6 (28, -61, 36)
				Sub-Gyral	3.1/3.5	17.1 (-27, -65, 32)/18.1 (28, -61, 33)
				Cuneus	2.1/*	10.4 (-22, -70, 33)/*
				Superior Parietal Lobule	1.4/1.9	11.1 (-22, -62, 43)/14.5 (25, -60, 43)
			Negative	Middle Temporal Gyrus	1.6/4.3	4.4 (-40, -65, 20)/7.2 (43, -56, 22)
				Angular Gyrus	*/1.0	*/6.0 (42, -57, 30)
				Superior Temporal Gyrus	*/2.2	*/7.4 (43, -56, 19)
C9	-0.449	0.074 (0.955) [-2.734;2.069]	Positive	Inferior Semi-Lunar Lobule	5.8/6.1	12.9 (-15, -78, -36)/15.3 (19, -76, -38)
				Pyramis	3.3/3.7	12.2 (-13, -80, -34)/14.2 (16, -80, -34)
				Uvula	2.3/2.5	12.3 (-12, -80, -34)/13.9 (13, -79, -34)
				Declive	1.5/1.5	8.5 (-10, -86, -22)/8.5 (13, -86, -22)
				Tuber	1.0/1.4	9.5 (-16, -85, -30)/11.1 (19, -83, -30)
C11	0.34	0.022 (0.967) [-2.354;2.777]	Negative	Culmen	10.7/10.8	10.6 (-30, -41, -26)/12.3 (33, -42, -24)
				Declive	4.1/4.8	7.5 (-33, -53, -18)/9.8 (33, -53, -18)
				Fusiform Gyrus	2.1/3.2	7.2 (-31, -42, -18)/9.5 (33, -43, -18)
				Cerebellar Tonsil	2.0/3.1	7.6 (-43, -51, -32)/9.2 (46, -51, -32)
				Tuber	1.9/2.5	8.6 (-43, -52, -26)/10.4 (45, -52, -26)
C23	-0.301	0.137 (0.967) [-2.048;2.638]	Positive	Precuneus	6.7/5.0	7.9 (-10, -48, 62)/6.9 (9, -48, 62)
				Postcentral Gyrus	5.0/5.0	8.8 (-10, -43, 66)/7.9 (9, -42, 66)
				Paracentral Lobule	3.6/3.7	8.2 (-9, -44, 62)/7.7 (7, -39, 66)
				Sub-Gyral	2.7/2.9	8.3 (-16, -48, 59)/6.5 (12, -46, 62)
				Superior Parietal Lobule	2.2/1.8	8.3 (-18, -48, 59)/5.9 (22, -39, 61)
				Inferior Parietal Lobule	1.7/1.4	5.7 (-28, -44, 57)/5.5 (33, -42, 57)
				Medial Frontal Gyrus	1.4/1.3	7.3 (-1, -27, 66)/6.6 (3, -27, 66)
			Negative	Middle Temporal Gyrus	2.2/*	4.9 (-43, -68, 6)/*
				Inferior Occipital Gyrus	1.1/*	4.0 (-42, -73, -3)/*

## Sheet: Supplementary Table 13
Supplementary Table 13. ICA components determined by minimum description length criteria.
Component	Voxel directionality	Brain region labels	Broadmann area	L/R volumes (cm3)	L/R: max z-value (x,y,z)
C1	Positive	Middle Temporal Gyrus	19, 22, 39	1.1/*	4.5 (-42, -62, 18)/*
	Negative	Extra-Nuclear	13	6.4/7.3	20.5 (-21, 10, -7)/19.4 (22, 11, -7)
		Lentiform Nucleus	-	6.3/5.3	21.8 (-21, 8, -5)/20.6 (22, 10, -6)
		Caudate	-	3.2/3.0	9.7 (-13, 16, -2)/10.1 (15, 17, -1)
		Parahippocampal Gyrus	28, 34	1.4/*	6.9 (-21, 2, -11)/*
		Subcallosal Gyrus	13, 25, 34, 47	1.2/1.1	12.7 (-19, 8, -11)/11.7 (21, 8, -11)
C2	Negative	Thalamus	-	5.5/5.9	20.8 (-6, -21, 8)/19.4 (6, -19, 8)
		Extra-Nuclear	13	2.4/1.7	19.2 (-1, -17, 6)/17.4 (3, -19, 5)
C3	Negative	Inferior Semi-Lunar Lobule	-	3.4/2.9	18.7 (-1, -59, -42)/18.0 (1, -57, -41)
		Cerebellar Tonsil	-	2.8/2.7	17.4 (-1, -56, -41)/17.1 (1, -56, -41)
		Uvula	-	1.4/1.2	8.2 (-3, -66, -33)/7.9 (0, -61, -30)
C4	Positive	Precuneus	7, 19, 39	*/1.4	*/5.5 (27, -61, 40)
	Negative	Precuneus	7, 18, 19, 23, 31	5.5/6.4	17.2 (-16, -62, 21)/16.5 (16, -59, 22)
		Cuneus	7, 17, 18, 19, 23, 30, 31	4.1/2.6	13.2 (-13, -67, 21)/10.1 (15, -68, 30)
		Posterior Cingulate	18, 23, 29, 30, 31	2.8/4.2	14.8 (-15, -59, 17)/13.8 (18, -57, 17)
		Sub-Gyral	-	2.0/2.4	17.2 (-16, -60, 20)/17.1 (18, -57, 21)
		Lingual Gyrus	18, 19	1.7/1.7	4.9 (-13, -74, 0)/5.2 (16, -70, 0)
C5	Negative	Declive	-	8.9/8.2	11.7 (-40, -68, -22)/10.3 (40, -70, -22)
		Tuber	-	5.5/5.5	12.3 (-45, -61, -26)/10.4 (42, -70, -23)
		Cerebellar Tonsil	-	3.0/3.0	11.4 (-45, -60, -31)/9.0 (46, -58, -31)
		Culmen	-	2.5/1.9	11.0 (-43, -54, -28)/8.4 (46, -52, -29)
		Uvula	-	2.4/2.0	11.4 (-37, -71, -23)/9.5 (36, -74, -23)
		Pyramis		1.9/1.5	10.9 (-43, -64, -31)/8.4 (45, -64, -31)
C6	Positive	Middle Temporal Gyrus	19, 22, 37, 39	1.7/1.9	4.3 (-43, -60, 15)/5.1 (43, -60, 29)
	Negative	Posterior Cingulate	18, 23, 29, 30, 31	5.2/5.3	19.3 (-22, -58, 8)/15.1 (22, -56, 8)
		Cuneus	17, 18, 19, 23, 30	2.6/2.7	14.8 (-19, -67, 9)/12.9 (21, -67, 10)
		Lingual Gyrus	17, 18, 19, 30	2.6/1.7	16.5 (-19, -54, 5)/13.8 (22, -54, 5)
		Sub-Gyral	30	1.1/1.3	8.5 (-27, -52, 5)/12.0 (28, -54, 5)
		Extra-Nuclear	-	1.0/1.4	19.1 (-24, -58, 8)/16.7 (25, -55, 8)
		Lateral Ventricle	-	*/1.1	*/16.2 (27, -53, 8)
		Parahippocampal Gyrus	18, 19, 30, 36	*/1.1	*/14.4 (24, -52, 5)
C7	Positive	Middle Temporal Gyrus	21, 22, 37, 39	5.6/*	8.2 (-49, -39, 3)/*
		Superior Temporal Gyrus	21, 22, 39	2.7/*	7.4 (-49, -40, 6)/*
		Sub-Gyral	21	1.3/*	6.9 (-48, -32, -2)/*
	Negative	Superior Temporal Gyrus	13, 21, 22, 41, 42	9.8/6.3	14.7 (-40, -31, 14)/10.7 (45, -28, 17)
		Insula	13, 22, 40, 41	5.5/5.6	13.3 (-42, -28, 14)/11.5 (43, -28, 18)
		Inferior Parietal Lobule	40	3.4/2.9	9.7 (-48, -37, 23)/11.0 (48, -29, 22)
		Transverse Temporal Gyrus	41, 42	1.3/1.3	14.8 (-42, -31, 13)/9.9 (43, -26, 12)
		Sub-Gyral	20, 43	1.1/*	7.7 (-33, -30, 17)/*
		Postcentral Gyrus	2, 40, 43	1.0/1.3	7.9 (-49, -25, 18)/8.7 (52, -27, 21)
C8	Positive	Precuneus	7, 19, 31, 39	7.9/6.5	17.5 (-25, -64, 35)/19.6 (28, -61, 36)
		Sub-Gyral	39	3.1/3.5	17.1 (-27, -65, 32)/18.1 (28, -61, 33)
		Cuneus	7, 18, 19, 31	2.1/*	10.4 (-22, -70, 33)/*
		Superior Parietal Lobule	7	1.4/1.9	11.1 (-22, -62, 43)/14.5 (25, -60, 43)
	Negative	Middle Temporal Gyrus	19, 22, 38, 39	1.6/4.3	4.4 (-40, -65, 20)/7.2 (43, -56, 22)
		Superior Temporal Gyrus	22, 38, 39	*/2.2	*/7.4 (43, -56, 19)
		Angular Gyrus	39	*/1.0	*/6.0 (42, -57, 30)
C9	Positive	Inferior Semi-Lunar Lobule	-	5.8/6.1	12.9 (-15, -78, -36)/15.3 (19, -76, -38)
		Pyramis	-	3.3/3.7	12.2 (-13, -80, -34)/14.2 (16, -80, -34)
		Uvula	-	2.3/2.5	12.3 (-12, -80, -34)/13.9 (13, -79, -34)
		Declive	-	1.5/1.5	8.5 (-10, -86, -22)/8.5 (13, -86, -22)
		Tuber	-	1.0/1.4	9.5 (-16, -85, -30)/11.1 (19, -83, -30)
C10	Positive	Culmen	-	1.2/*	5.9 (-42, -49, -28)/*
	Negative	Declive	-	10.7/11.8	10.3 (-12, -68, -13)/9.3 (12, -69, -13)
		Culmen	-	8.1/8.6	9.6 (-12, -68, -10)/8.7 (12, -68, -10)
		Cerebellar Tonsil	-	2.3/1.6	5.4 (-22, -46, -41)/5.1 (25, -49, -42)
		Uvula	-	2.0/1.9	5.6 (-16, -77, -23)/6.2 (18, -78, -23)
		Lingual Gyrus	18, 19	1.8/1.3	7.6 (-15, -72, -10)/7.4 (15, -72, -10)
		Pyramis	-	1.1/1.2	5.5 (-13, -75, -23)/5.7 (13, -78, -23)
C11	Positive	Declive	-	*/1.8	*/4.2 (16, -80, -21)
	Negative	Culmen	-	10.7/10.8	10.6 (-30, -41, -26)/12.3 (33, -42, -24)
		Declive	-	4.1/4.8	7.5 (-33, -53, -18)/9.8 (33, -53, -18)
		Fusiform Gyrus	19, 20, 37	2.1/3.2	7.2 (-31, -42, -18)/9.5 (33, -43, -18)
		Cerebellar Tonsil	-	2.0/3.1	7.6 (-43, -51, -32)/9.2 (46, -51, -32)
		Tuber	-	1.9/2.5	8.6 (-43, -52, -26)/10.4 (45, -52, -26)
		-	37	1.5/1.2	9.2 (-30, -44, -27)/9.4 (31, -42, -18)
C12	Positive	Precuneus	7, 19, 23, 31, 39	9.8/9.2	11.9 (-7, -48, 31)/12.7 (7, -46, 33)
		Cingulate Gyrus	23, 31	4.5/4.4	11.5 (-7, -45, 34)/12.7 (7, -45, 33)
		Posterior Cingulate	23, 29, 30, 31	2.4/1.6	10.0 (-4, -51, 25)/9.4 (3, -50, 25)
		Sub-Gyral	7, 31	*/1.8	*/6.7 (33, -42, 39)
		Inferior Parietal Lobule	7, 39, 40	*/1.2	*/6.2 (36, -42, 39)
		Superior Parietal Lobule	7	*/1.1	*/3.9 (28, -49, 44)
	Negative	Precuneus	7, 31	1.5/1.2	5.1 (-13, -64, 32)/4.1 (16, -60, 33)
C13	Positive	Middle Occipital Gyrus	18, 19	1.1/*	4.8 (-34, -80, 11)/*
	Negative	Postcentral Gyrus	1, 2, 3, 4, 5, 40, 43	8.6/13.2	10.2 (-53, -20, 30)/14.0 (56, -16, 28)
		Inferior Parietal Lobule	2, 40	9.3/2.9	9.8 (-55, -22, 29)/10.1 (40, -29, 39)
		Precentral Gyrus	3, 4, 6, 13, 42, 43, 44	3.6/9.2	7.6 (-50, -20, 34)/12.4 (53, -19, 34)
		Superior Temporal Gyrus	13, 22, 39, 41, 42	2.6/2.2	5.5 (-58, -30, 21)/5.7 (46, -55, 14)
		Supramarginal Gyrus	40	2.3/*	5.4 (-45, -51, 22)/*
		Sub-Gyral	40, 43	1.7/2.7	6.2 (-28, -37, 50)/9.2 (39, -29, 37)
		Middle Temporal Gyrus	19, 22, 39	*/1.8	*/5.5 (48, -55, 12)
		Inferior Frontal Gyrus	9, 44, 45, 47	*/1.1	*/4.4 (59, 5, 14)
C14	Positive	Lingual Gyrus	17, 18, 19	4.1/5.8	16.4 (0, -89, -9)/16.8 (1, -89, -9)
		Fusiform Gyrus	18, 19, 20, 36, 37	3.0/4.6	5.9 (-50, -65, -14)/9.3 (18, -91, -12)
		Parahippocampal Gyrus	19, 28, 34, 35, 36, 37	2.1/1.1	4.2 (-33, -28, -16)/3.9 (18, -9, -26)
		Cuneus	17, 18, 19, 30	1.8/2.9	8.4 (0, -95, 3)/11.4 (3, -93, 0)
		Declive	-	1.3/1.9	5.7 (-6, -82, -11)/7.1 (36, -82, -15)
		Inferior Occipital Gyrus	17, 18, 19	1.3/1.4	7.0 (-10, -91, -9)/11.9 (12, -91, -9)
		Middle Occipital Gyrus	18, 19, 37	*/1.5	*/5.6 (48, -69, -10)
		Sub-Gyral	37	*/1.2	*/12.3 (1, -83, -8)
	Negative	Middle Temporal Gyrus	19, 39	1.5/1.3	3.7 (-43, -66, 24)/4.3 (43, -66, 23)
		Precuneus	7, 19, 31, 39	1.0/*	3.8 (-13, -61, 29)/*
C15	Negative	Middle Temporal Gyrus	20, 21, 22, 38	8.9/8.3	10.3 (-33, 7, -36)/8.6 (34, 7, -36)
		Superior Temporal Gyrus	21, 22, 38	8.1/8.3	10.5 (-31, 8, -34)/8.6 (45, 10, -30)
		Uncus	20, 28, 34, 36, 38	4.3/3.8	8.3 (-25, 4, -36)/6.2 (25, 4, -36)
		Inferior Temporal Gyrus	20, 21	3.7/2.2	7.6 (-40, 0, -35)/6.4 (40, 0, -37)
		Parahippocampal Gyrus	28, 34, 35, 36	2.7/2.0	5.4 (-21, -6, -26)/4.7 (24, -4, -23)
		Sub-Gyral	-	1.6/1.2	10.4 (-31, 7, -36)/8.3 (31, 7, -36)
		Fusiform Gyrus	20	1.3/*	5.4 (-52, -3, -23)/*
C16	Positive	Inferior Frontal Gyrus	9,10,11,13,44,45,46,47	15.8/16.3	7.7 (-45, 18, 5)/10.2 (49, 21, 6)
		Insula	13, 45, 47	4.8/4.2	6.9 (-40, 19, 2)/8.1 (37, 19, 3)
		Superior Temporal Gyrus	13, 22, 38, 39	3.2/*	7.6 (-43, -53, 25)/*
		Middle Frontal Gyrus	6, 10, 11, 47	2.7/2.8	4.7 (-43, 33, -12)/5.0 (46, 40, -7)
		Extra-Nuclear	13, 47	2.1/1.3	6.1 (-31, 16, 2)/6.7 (37, 19, -1)
		Sub-Gyral	10, 47	1.6/1.0	5.3 (-34, 25, -2)/5.9 (34, 25, -1)
		Precentral Gyrus	6, 44	1.4/*	7.7 (-46, 18, 6)/*
		Medial Frontal Gyrus	10, 11, 25, 32	1.3/1.1	4.8 (-12, 15, -17)/4.1 (13, 17, -17)
		-	-	1.3/*	6.8 (-46, 15, 5)/*
		Rectal Gyrus	11	1.2/1.3	4.5 (-10, 18, -19)/3.9 (12, 21, -19)
	Negative	Middle Frontal Gyrus	8, 9, 46	*/2.8	*/4.3 (49, 23, 29)
C17	Negative	Superior Frontal Gyrus	6, 8, 9, 10, 11	16.4/18.8	6.3 (-24, 54, -5)/6.4 (27, 55, -5)
		Medial Frontal Gyrus	6, 8, 9, 10, 11, 25, 32	11.1/12.1	6.1 (-18, 60, 5)/5.5 (10, 59, -16)
		Middle Frontal Gyrus	6, 8, 9, 10, 11, 46, 47	10.4/8.8	7.2 (-30, 38, 22)/6.5 (25, 55, -7)
		Sub-Gyral	9, 10	2.1/1.8	7.4 (-30, 36, 23)/5.8 (27, 41, 24)
		Rectal Gyrus	11	*/1.0	*/4.4 (7, 47, -23)
C18	Positive	Middle Temporal Gyrus	20, 21, 37, 38	7.8/5.1	13.1 (-58, -31, -14)/7.8 (46, 0, -33)
		Inferior Temporal Gyrus	19, 20, 21, 37	6.4/5.3	13.5 (-58, -30, -15)/11.1 (58, -20, -20)
		Fusiform Gyrus	20, 37	1.8/1.4	11.6 (-55, -19, -23)/11.1 (56, -16, -23)
	Negative	Fusiform Gyrus	20, 36, 37	2.6/2.2	5.5 (-43, -50, -11)/5.4 (45, -47, -12)
		Middle Temporal Gyrus	21, 22, 37, 38, 39	2.5/*	7.1 (-50, -25, -5)/*
		Superior Temporal Gyrus	21, 22, 38	1.6/1.5	6.3 (-50, -26, -2)/4.5 (53, 10, -12)
		Sub-Gyral	21, 37	1.6/1.3	5.8 (-50, -24, -8)/5.6 (45, -49, -10)
C19	Positive	Sub-Gyral	10, 40	1.1/1.7	3.9 (-43, -63, -1)/4.9 (43, -57, -6)
		Middle Temporal Gyrus	21, 22, 37, 39	*/1.1	*/5.6 (52, -52, 7)
	Negative	Medial Frontal Gyrus	6, 8, 9, 10, 11, 32	9.8/11.7	6.7 (-6, 32, 30)/8.3 (7, 32, 32)
		Cingulate Gyrus	6, 9, 24, 31, 32	9.8/8.9	7.9 (-12, -30, 40)/8.1 (7, 36, 29)
		Anterior Cingulate	10, 24, 32	5.5/3.2	6.6 (-6, 36, 24)/7.1 (7, 38, 24)
		Paracentral Lobule	4, 5, 6, 31	3.2/1.8	5.7 (-7, -28, 43)/5.2 (10, -21, 43)
		Superior Frontal Gyrus	6, 8, 9, 10	1.2/1.0	4.8 (-6, 8, 48)/4.0 (6, 30, 43)
		Sub-Gyral	-	*/1.0	*/5.0 (10, -26, 43)
		Precentral Gyrus	6, 9, 43, 44	*/1.9	*/5.9 (40, 6, 34)
C20	Positive	Superior Temporal Gyrus	13, 21, 22, 41, 42	*/2.9	*5.8 (50, -40, 12)
		Middle Temporal Gyrus	21, 22, 37	*/2.2	*/5.0 (50, -36, 5)
		Parahippocampal Gyrus	19, 35, 36, 37	2.1/1.9	6.2 (-31, -37, -10)/5.7 (33, -34, -11)
		Inferior Parietal Lobule	40	1.9/*	5.5 (-40, -42, 39)/*
		Sub-Gyral	21, 39, 40	1.7/1.2	5.2 (-33, -34, -10)/4.9 (34, -34, -10)
	Negative	Fusiform Gyrus	20, 36, 37	2.8/3.5	12.7 (-40, -16, -26)/14.1 (42, -14, -26)
		Sub-Gyral	7, 20, 40	1.7/3.0	11.1 (-40, -19, -22)/13.4 (43, -20, -22)
		Inferior Temporal Gyrus	20, 21, 37	1.2/2.7	12.8 (-40, -15, -28)/14.1 (42, -14, -27)
		Uncus	20, 28, 36, 38	*/1.9	*/13.6 (40, -14, -27)
		Middle Temporal Gyrus	19, 20, 21, 22, 37, 39	*/5.9	*/10.0 (39, -7, -32)
		Superior Temporal Gyrus	22, 39, 41	*/2.0	*/6.6 (49, -52, 10)
		Inferior Parietal Lobule	7, 39, 40	*/1.8	*/5.1 (43, -59, 38)
		Supramarginal Gyrus	40	*/1.6	*/5.6 (45, -55, 32)
		Angular Gyrus	39	*/1.0	*/6.3 (43, -58, 33)
		Precentral Gyrus	4, 6, 9	*/1.0	*/3.7 (58, 4, 27)
C21	Positive	Declive	-	1.2/0.2	4.7 (-6, -83, -22)/3.8 (6, -83, -22)
	Negative	Cerebellar Tonsil	-	6.4/7.3	14.2 (-34, -56, -41)/14.9 (34, -56, -41)
		Inferior Semi-Lunar Lobule	-	4.7/5.0	12.7 (-34, -62, -41)/13.6 (33, -62, -41)
		Pyramis	-	1.0/1.9	4.9 (-34, -75, -34)/6.9 (36, -75, -34)
C22	Positive	Anterior Cingulate	10, 24, 32, 33	2.5/7.5	5.5 (0, 26, 18)/11.7 (6, 31, 14)
		Middle Frontal Gyrus	6, 9, 10, 11	1.5/1.9	3.7 (-16, -3, 60)/3.7 (36, 28, 30)
		Pyramis	-	1.1/1.3	5.8 (-4, -79, -29)/5.2 (7, -81, -26)
		Cingulate Gyrus	24, 32	*/2.7	*/8.6 (6, 19, 27)
		Middle Temporal Gyrus	21, 39	*/1.5	*/5.6 (43, -67, 25)
		Extra-Nuclear	-	*/1.2	*/10.6 (6, 28, 12)
	Negative	Inferior Parietal Lobule	7, 39, 40	3.1/4.0	4.7 (-34, -59, 43)/6.7 (36, -50, 41)
		Inferior Semi-Lunar Lobule	-	2.4/*	4.7 (-36, -69, -41)/*
		Precuneus	7, 19, 39	1.8/*	5.5 (-24, -62, 40)/*
		Superior Parietal Lobule	7, 40	1.4/*	4.9 (-24, -62, 43)/*
		Angular Gyrus	39	1.0/*	4.6 (-40, -62, 34)/*
		Sub-Gyral	9	*/1.7	*/6.9 (34, -49, 41)
		Medial Frontal Gyrus	6, 8, 9, 10, 32	*/5.7	*/7.2 (7, 35, 30)
		Cingulate Gyrus	32	*/1.0	*/7.2 (7, 36, 29)
C23	Positive	Precuneus	7, 19, 31, 39	6.7/5.0	7.9 (-10, -48, 62)/6.9 (9, -48, 62)
		Postcentral Gyrus	2, 3, 4, 5, 7, 40	5.0/5.0	8.8 (-10, -43, 66)/7.9 (9, -42, 66)
		Paracentral Lobule	3, 4, 5, 6, 7, 31	3.6/3.7	8.2 (-9, -44, 62)/7.7 (7, -39, 66)
		Sub-Gyral	3, 7, 40	2.7/2.9	8.3 (-16, -48, 59)/6.5 (12, -46, 62)
		Superior Parietal Lobule	5, 7, 40	2.2/1.8	8.3 (-18, -48, 59)/5.9 (22, -39, 61)
		Inferior Parietal Lobule	39, 40	1.7/1.4	5.7 (-28, -44, 57)/5.5 (33, -42, 57)
		Medial Frontal Gyrus	4, 6	1.4/1.3	7.3 (-1, -27, 66)/6.6 (3, -27, 66)
	Negative	Middle Temporal Gyrus	21, 22, 37, 39	2.2/*	4.9 (-43, -68, 6)/*
		Inferior Occipital Gyrus	17, 18, 19	1.1/*	4.0 (-42, -73, -3)/*
C24	Positive	Middle Frontal Gyrus	9	1.5/1.3	7.5 (-33, 29, 26)/6.8 (34, 28, 29)
	Negative	Sub-Gyral	6, 8, 9, 10, 40	9.7/7.4	12.5 (-39, 24, 17)/13.3 (40, 20, 21)
		Middle Frontal Gyrus	6, 8, 9, 10, 46	8.0/7.7	9.6 (-42, 30, 14)/11.9 (43, 30, 14)
		Inferior Frontal Gyrus	6, 9, 10, 44, 45, 46	5.2/6.3	10.4 (-42, 3, 32)/11.7 (43, 31, 12)
		Superior Frontal Gyrus	6, 8, 9	2.2/1.0	7.0 (-22, 32, 30)/6.5 (24, 15, 43)
		Precentral Gyrus	6, 9, 44	1.9/*	9.8 (-42, 3, 34)/*
		Middle Temporal Gyrus	19, 21, 22, 37, 39	1.4/*	4.4 (-48, -58, 8)/*
		Inferior Parietal Lobule	7, 40	1.2/*	6.4 (-34, -45, 38)/*
		Superior Temporal Gyrus	13, 22, 39	*/1.7	*/4.9 (48, -44, 19)
C25	Positive	Middle Temporal Gyrus	21, 22, 37, 39	8.3/5.3	12.1 (-52, -39, 3)/6.8 (50, -31, 0)
		Superior Temporal Gyrus	13, 21, 22, 39, 41, 42	7.1/8.9	10.9 (-52, -40, 6)/9.1 (59, -40, 21)
		Inferior Parietal Lobule	7, 39, 40	6.2/9.9	7.5 (-50, -48, 38)/10.8 (55, -41, 28)
		Supramarginal Gyrus	40	4.6/4.9	8.1 (-52, -48, 36)/11.0 (55, -42, 30)
		Sub-Gyral	21, 37	2.9/1.7	9.2 (-48, -32, -1)/6.6 (49, -29, -1)
	Negative	Middle Temporal Gyrus	20, 37, 39	1.0/*	4.2 (-55, -51, -2)/*
C26	Negative	Cuneus	7, 17, 18, 19, 23, 30	13.1/16.1	9.6 (0, -79, 18)/9.4 (1, -79, 18)
		Lingual Gyrus	17, 18, 19	5.0/5.9	8.6 (-3, -81, 5)/8.7 (7, -86, 4)
		Middle Occipital Gyrus	18, 19, 37	3.1/6.6	4.7 (-33, -85, 10)/5.9 (9, -91, 14)
		Precuneus	7, 19, 23, 31	2.5/*	7.5 (0, -73, 22)/*
		Posterior Cingulate	23, 30, 31	1.3/1.6	6.9 (-6, -69, 12)/6.8 (13, -66, 12)
		Sub-Gyral	-	*/1.3	*/4.6 (46, -60, -1)
		Middle Temporal Gyrus	19, 22, 37, 39	*/4.4	*/5.6 (46, -62, 5)
C27	Positive	Superior Frontal Gyrus	6, 8, 9	6.4/4.1	7.0 (-13, 23, 51)/6.2 (16, 24, 51)
		Sub-Gyral	6, 8, 20, 40	2.5/2.9	6.1 (-37, 21, 18)/9.0 (39, 19, 21)
		Middle Frontal Gyrus	6, 8, 9, 46	1.4/1.1	5.8 (-18, 20, 53)/6.4 (42, 22, 22)
	Negative	Middle Frontal Gyrus	6, 8, 9, 10, 46	15.6/15.1	13.4 (-36, 22, 33)/15.5 (36, 28, 30)
		Cingulate Gyrus	23, 24, 32	2.0/2.4	3.7 (0, -6, 33)/4.1 (7, 22, 27)
		Precentral Gyrus	6, 9	1.9/1.6	13.7 (-36, 21, 35)/12.4 (37, 25, 35)
		Sub-Gyral	6	1.4/1.7	10.6 (-34, 30, 25)/12.3 (34, 32, 25)
		Superior Frontal Gyrus	6, 8, 9	1.1/1.0	7.4 (-34, 34, 30)/10.7 (36, 34, 30)
		Anterior Cingulate	24, 32, 33	*/2.1	*/4.1 (7, 22, 25)
C28	Positive	Superior Temporal Gyrus	22, 39	1.4/*	4.9 (-45, -51, 19)/*
	Negative	Middle Temporal Gyrus	19, 20, 21, 22, 37, 39	14.4/12.7	13.3 (-58, -43, -9)/8.1 (58, -44, -8)
		Fusiform Gyrus	19, 20, 36, 37	3.7/2.7	9.8 (-56, -47, -15)/7.2 (-52, -42, -19)
		Inferior Temporal Gyrus	18, 19, 20, 21, 37	3.3/3.4	11.9 (-56, -46, -12)/6.7 (58, -46, -12)
		Middle Occipital Gyrus	18, 19, 37	1.6/6.6	7.1 (-53, -59, -6)/5.9 (43, -64, 5)
		Sub-Gyral	37	1.2/2.4	11.7 (-56, -50, -6)/6.9 (56, -47, -6)
		Inferior Occipital Gyrus	18, 19	*/1.4	*/5.0 (34, -87, -1)
C29	Positive	Precuneus	7, 19	1.4/*	3.7 (-16, -66, 45)/*
		Declive	-	*/1.3	*/4.4 (33, -56, -11)
		Middle Frontal Gyrus	6, 9	*/1.9	*/4.9 (34, -1, 46)
		Inferior Parietal Lobule	40	*/1.5	*/4.4 (59, -36, 32)
		Middle Occipital Gyrus	18, 19	*/3.8	*/6.2 (25, -96, 4)
		Cuneus	17, 18, 19	*/2.8	*/6.2 (25, -96, 2)
		Culmen	-	*/1.8	*/4.3 (33, -49, -15)
		Fusiform Gyrus	20, 37	*/1.0	*/4.2 (33, -49, -14)
	Negative	Sub-Gyral	7, 20, 21, 37, 40	3.8/4.3	15.3 (-42, -64, 2)/11.2 (42, -62, 5)
		Middle Occipital Gyrus	18, 19, 37	3.0/1.1	16.9 (-42, -67, 5)/11.6 (43, -64, 5)
		Middle Temporal Gyrus	21, 22, 37, 39	2.0/3.5	16.2 (-42, -67, 6)/12.7 (45, -62, 5)
		Inferior Parietal Lobule	7, 39, 40	1.3/*	4.3 (-40, -67, 38)/*
		Inferior Temporal Gyrus	18, 19, 20, 21, 37	1.0/*	16.0 (-43, -65, 2)/*
		Precuneus	7, 19, 31, 39	1.0/*	4.6 (-40, -64, 35)/*
		Middle Frontal Gyrus	6, 8, 9	1.0/*	5.1 (-34, -4, 43)/*
		Pyramis	-	*/2.4	*/5.9 (13, -77, -28)
		Uvula	-	*/1.6	*/5.8 (13, -79, -26)
C30	Positive	Precentral Gyrus	3, 6, 9, 43, 44	3.5/*	5.8 (-52, 8, 8)/*
		Postcentral Gyrus	1, 2, 3, 5, 7, 40, 43	3.1/2.2	5.6 (-56, -21, 20)/7.2 (34, -44, 59)
		Middle Frontal Gyrus	6, 8, 9	2.7/*	4.4 (-25, 12, 44)/*
		Inferior Temporal Gyrus	20, 21	2.5/*	5.3 (-52, -12, -27)/*
		Inferior Frontal Gyrus	9, 44, 45, 47	2.2/*	4.9 (-49, 8, 15)/*
		Sub-Gyral	6, 7, 40	1.3/1.2	4.7 (-48, 7, 15)/5.0 (28, -44, 57)
		Inferior Parietal Lobule	40	1.1/5.3	5.1 (-58, -24, 22)/8.6 (55, -41, 28)
		Fusiform Gyrus	20	1.0/*	5.4 (-52, -11, -26)/*
		Superior Temporal Gyrus	13, 21, 22, 39, 41, 42	*/4.1	*/7.5 (59, -38, 21)
		Supramarginal Gyrus	40	*/4.3	*/9.6 (52, -41, 34)
		Superior Parietal Lobule	5, 7	*/1.5	*/6.9 (33, -45, 59)
	Negative	Middle Temporal Gyrus	20, 21, 22, 37, 38, 39	3.5/5.7	4.5 (-52, -22, -6)/7.0 (58, -41, -8)
		Sub-Gyral	21, 39, 40	2.8/*	5.7 (-39, 20, 20)/*
		Superior Temporal Gyrus	21, 38, 39	2.0/3.4	4.0 (-27, 13, -23)/4.9 (42, -57, 29)
		Declive	-	*/2.7	*/4.7 (16, -83, -19)
		Precuneus	7, 31	*/1.0	*/5.1 (25, -59, 42)
C31	Positive	Middle Temporal Gyrus	19, 21, 22, 39	5.0/5.0	12.2 (-42, -62, 18)/12.2 (46, -55, 12)
		Sub-Gyral	6, 8, 9, 40	4.2/2.9	6.3 (-40, -59, 13)/6.7 (40, -53, 12)
		Superior Temporal Gyrus	22, 39	2.0/2.2	10.4 (-45, -60, 18)/13.6 (45, -55, 15)
		Inferior Parietal Lobule	2, 7, 39, 40	1.8/*	5.6 (-33, -58, 39)/*
		Postcentral Gyrus	2, 3, 40	1.4/*	5.3 (-42, -29, 37)/*
		Cerebellar Tonsil	-	1.2/*	3.6 (-40, -51, -39)/*
		Middle Frontal Gyrus	6, 8, 9, 10	1.0/2.2	4.9 (-36, 9, 30)/5.1 (37, -1, 43)
	Negative	Middle Frontal Gyrus	6, 8, 9, 10, 11, 46, 47	6.0/*	6.8 (-39, 9, 42)/*
		Inferior Frontal Gyrus	6, 9, 10, 44, 45, 46, 47	2.7/6.5	3.8 (-48, 35, 1)/4.6 (53, 31, 5)
		Inferior Semi-Lunar Lobule	-	*/1.1	*/4.5 (30, -63, -42)
C32	Positive	Middle Frontal Gyrus	6, 8, 9	*/4.8	*/4.5 (43, 14, 42)
		Tuber	-	*/3.2	*/7.0 (39, -71, -30)
		Declive	-	*/3.2	*/5.4 (40, -74, -22)
		Parahippocampal Gyrus	28, 35, 36	*/1.8	*/3.2 (31, -26, -20)
		Pyramis	-	*/1.4	*/7.1 (40, -70, -31)
		Inferior Semi-Lunar Lobule	-	*/1.1	*/5.6 (42, -66, -35)
	Negative	Cerebellar Tonsil	-	5.9/*	11.6 (-34, -59, -42)/*
		Inferior Semi-Lunar Lobule	-	5.2/*	11.1 (-34, -62, -42)/*
		Precentral Gyrus	3, 4, 6, 9, 44	5.2/*	4.3 (-58, -2, 22)/*
		Declive	-	4.2/*	4.8 (-34, -58, -20)/*
		Culmen	-	4.1/*	5.2 (-36, -52, -21)/*
		Postcentral Gyrus	1, 2, 3, 4, 40, 43	2.6/*	3.4 (-34, -22, 47)/*
		Fusiform Gyrus	18, 19, 20, 37	1.9/*	4.4 (-36, -49, -18)/*
		Tuber	-	1.0/*	4.1 (-42, -54, -23)/*
C33	Positive	Inferior Parietal Lobule	7, 39, 40	7.0/*	9.0 (-34, -55, 39)/*
		Supramarginal Gyrus	40	4.5/*	8.3 (-33, -52, 37)/*
		Sub-Gyral	40	2.0/*	9.4 (-33, -55, 39)/*
		Superior Temporal Gyrus	13, 22, 39	1.3/*	4.8 (-59, -47, 20)/*
		Precuneus	7, 19, 31, 39	*/1.1	*/3.5 (15, -61, 33)
		Middle Temporal Gyrus	19, 39	*/2.2	*/4.8 (49, -53, 8)
		Middle Frontal Gyrus	8, 9	*/1.8	*/8.6 (37, 18, 38)
	Negative	Precentral Gyrus	3, 4, 6	12.0/10.3	7.4 (-36, -29, 61)/5.0 (39, -19, 56)
		Postcentral Gyrus	1, 2, 3, 5, 40	9.6/5.3	8.1 (-49, -24, 50)/4.9 (42, -18, 55)
		Middle Temporal Gyrus	19, 21, 22, 37, 39	3.3/*	5.5 (-42, -63, 22)/*
		Middle Frontal Gyrus	6, 8, 9, 10	1.5/*	4.5 (-31, 35, 26)/*
		Superior Temporal Gyrus	13, 22, 39	*/2.1	*/6.0 (48, -44, 20)
C34	Positive	Sub-Gyral	7, 40	4.9/4.7	10.9 (-33, -46, 38)/20.3 (33, -45, 40)
		Inferior Parietal Lobule	7, 39, 40	4.0/5.0	10.6 (-34, -45, 38)/19.4 (36, -43, 39)
		Superior Parietal Lobule	5, 7, 40	2.1/1.8	8.0 (-28, -50, 43)/12.8 (28, -49, 43)
		Precuneus	7, 19, 31	1.9/2.4	7.0 (-27, -47, 44)/13.4 (28, -47, 44)
		Postcentral Gyrus	2, 3, 5, 7, 40	1.5/1.1	7.1 (-34, -45, 58)/7.0 (34, -45, 58)
	Negative	Angular Gyrus	39	1.4/*	5.1 (-42, -65, 36)/*
		Precuneus	7, 19, 31, 39	1.3/3.1	5.1 (-42, -67, 36)/8.9 (27, -59, 38)
		Inferior Parietal Lobule	7, 39, 40	1.0/*	5.1 (-42, -67, 38)/*
		Middle Occipital Gyrus	18, 19	1.0/*	3.1 (-37, -85, 21)/*
		Supramarginal Gyrus	40	*/1.1	*/7.6 (46, -47, 26)
		Sub-Gyral	39	*/1.1	*/7.1 (28, -60, 33)
C35	Positive	Precentral Gyrus	3, 4, 6, 9	8.9/9.2	7.4 (-27, -8, 52)/7.0 (30, -5, 51)
		Superior Frontal Gyrus	6, 8	8.3/9.3	8.1 (-18, -7, 63)/8.9 (15, -11, 64)
		Middle Frontal Gyrus	6, 8, 9	6.6/10.6	8.4 (-21, -7, 58)/8.2 (19, -9, 61)
		Medial Frontal Gyrus	6, 8, 32	5.3/5.7	7.9 (-13, 0, 62)/8.7 (13, -10, 65)
		Sub-Gyral	4, 6, 8	3.0/3.2	8.3 (-22, -7, 57)/8.2 (25, -6, 54)
		Postcentral Gyrus	3, 4	1.2/*	3.7 (-18, -26, 61)/*
C36	Positive	Middle Occipital Gyrus	18, 19, 37	9.9/*	8.0 (-22, -97, 4)/*
		Middle Temporal Gyrus	19, 21, 22, 37, 38, 39	6.6/1.6	6.8 (-42, -65, 20)/4.4 (48, 0, -33)
		Cuneus	17, 18, 19	6.6/*	8.6 (-22, -96, -1)/*
		Culmen	-	5.6/*	7.9 (-45, -51, -29)/*
		Lingual Gyrus	17, 18	4.6/*	8.5 (-24, -95, -3)/*
		Inferior Occipital Gyrus	17, 18, 19	3.4/*	7.9 (-27, -93, -3)/*
		Cerebellar Tonsil	-	2.5/*	7.2 (-45, -51, -32)/*
		Tuber	-	1.8/*	7.5 (-45, -54, -29)/*
		Declive	-	1.6/*	4.8 (-42, -55, -22)/*
		Superior Occipital Gyrus	19, 39	1.6/*	5.4 (-42, -76, 26)/*
		Middle Occipital Gyrus	18, 19, 37	9.9/*	8.0 (-22, -97, 4)/*
		Inferior Temporal Gyrus	18, 19, 20, 37	*/1.5	*/4.8 (50, -4, -30)
	Negative	Declive	-	4.3/*	7.4 (-12, -81, -22)/*
		Pyramis	-	2.4/*	7.5 (-12, -78, -25)/*
		Uvula	-	2.3/*	7.8 (-13, -80, -25)/*
		Inferior Parietal Lobule	40	2.1/*	3.7 (-56, -29, 29)/*
L/R: left/right; *: non-significant voxels (voxels with |z|<2.5 and volume inferior to 1cm3)

## Sheet: Supplementary Table 14
Supplementary Table 14. Association between RARB rare variant burden and grey matter covariation in cognitive deficit cases for ICA derived components.
Component	Standardised b	Voxels (direction)	Brain region labels	Effect of increasing RARB rare variant burden
C3	-0.322	Negative	Inferior Semi-Lunar Lobule	Increased GMC covariation
			Cerebellar Tonsil
			Uvula
C8 [1]	-0.392	Positive	Precuneus	Decreased GMC covariation
			Sub-Gyral
			Cuneus
			Superior Parietal Lobule
C8 [2]	-0.392	Negative	Middle Temporal Gyrus	Increased GMC covariation
			Angular Gyrus
			Superior Temporal Gyrus
C9	-0.449	Positive	Inferior Semi-Lunar Lobule	Decreased GMC covariation
			Pyramis
			Uvula
			Declive
			Tuber
C11	0.34	Negative	Culmen	Decreased GMC covariation
			Declive
			Fusiform Gyrus
			Cerebellar Tonsil
			Tuber
C23 [1]	-0.301	Positive	Precuneus	Decreased GMC covariation
			Postcentral gyrus
			Paracentral Lobule
			Sub-Gyral
			Superior Parietal Lobule
			Inferior Parietal Lobule
			Medial Frontal Gyrus
C23 [2]	-0.301	Negative	Middle Temporal Gyrus	Increased GMC covariation
			Inferior Occipital Gyrus
1GMC = Grey matter concentration

## Sheet: Supplementary Table 15
Supplementary Table 15. Association of genome wide significant retinoid SNPs from the PGC2 schizophrenia GWAS in the ASRB cohort
SNP ID	PGC GWAS P-value	ASRB Cohort P-value
chr1_8424984_D	1.17e-09	0.000492
rs2053079	4.49e-09	0.1126
rs3768644	7.39e-09	0.09664
rs8082590	1.77e-08	0.339
rs12325245	1.87e-08	0.2488
